# Supplementary material for: Impact of debt, reserves, and political stability on Sri Lanka’s financial crisis
Source: PLoS One. 2023 Nov 17;18(11):e0294455. doi: 10.1371/journal.pone.0294455 (PMC10656016; doi:10.1371/journal.pone.0294455)
Supplement: S1 Dataset — (XLSX) [file pone.0294455.s001.xlsx]

## Sheet: Sheet1
	CRISIS	DEBTS	RESERVES	Political Stability and Absence of Violence
1996	14.4312	8300000000	1980000000	-1.7783
1997	13.4529	8.10632e+09	2.04232e+09	-1.7783
1998	17.3349	9.05733e+09	1.9978e+09	-1.48284
1999	13.2668	9943050525	1.65373e+09	-1.48284
2000	18.4591	9.24985e+09	1.13136e+09	-1.90411
2001	29.6674	8.95212e+09	1.35745e+09	-1.90411
2002	15.5405	1.01229e+10	1.70516e+09	-0.777629
2003	7.65022	10725993550	2.33378e+09	-0.833158
2004	9.78582	1.16004e+10	2.20487e+09	-1.01044
2005	15.7861	1.13001e+10	2.73497e+09	-1.15224
2006	15.3429	1.18534e+10	2.8321e+09	-1.42155
2007	29.0685	1.41613e+10	3.51842e+09	-1.75128
2008	28.7276	1.63208e+10	2.61656e+09	-1.7986
2009	9.31243	19504201128	5.35361e+09	-1.3409
2010	5.75809	2.16842e+10	7.19536e+09	-0.942947
2011	7.58889	2.57954e+10	6.7392e+09	-0.724771
2012	10.1154	35735941876	7.10646e+09	-0.717079
2013	11.9112	39314573733	7.5e+09	-0.612895
2014	4.26396	4.22628e+10	8.21075e+09	-0.330464
2015	6.07178	4.39254e+10	7.3021e+09	0.0903681
2016	9.73049	4.66615e+10	6.0082e+09	-0.00402954
2017	13.0687	5.07655e+10	7.95905e+09	-0.0711655
2018	10.0894	5.29197e+10	6.92083e+09	-0.145271
2019	9.80714	56117855647	7.64831e+09	-0.217623
2020	14.8371	5.6342e+10	5.66399e+09	-0.0848737
2021	11.6496	5.0742e+10	2.66399e+09	-0.317933
2022	83.9949	4.9642e+10	1.96399e+09	-0.317933
			Sri Lanka
			LKA
			Total reserves (includes gold, current US$)
			FI.RES.TOTL.CD
			2.04232e+09
			1.9978e+09
			1.65373e+09
			1.13136e+09
			1.35745e+09
			1.70516e+09
			2.33378e+09
			2.20487e+09
			2.73497e+09
			2.8321e+09
			3.51842e+09
			2.61656e+09
			5.35361e+09
			7.19536e+09
			6.7392e+09
			7.10646e+09
			7.5e+09
			8.21075e+09
			7.3021e+09
			6.0082e+09
			7.95905e+09
			6.92083e+09
			7.64831e+09
			5.66399e+09
			..
			Sri Lanka
			LKA
			Total reserves (includes gold, current US$)
			FI.RES.TOTL.CD
			2.04232e+09
			1.9978e+09
			1.65373e+09
			1.13136e+09
			1.35745e+09
			1.70516e+09
			2.33378e+09
			2.20487e+09
			2.73497e+09
			2.8321e+09
			3.51842e+09
			2.61656e+09
			5.35361e+09
			7.19536e+09
			6.7392e+09
			7.10646e+09
			7.5e+09
			8.21075e+09
			7.3021e+09
			6.0082e+09
			7.95905e+09
			6.92083e+09
			7.64831e+09
			5.66399e+09
			..
			Sri Lanka
			LKA
			Total reserves (includes gold, current US$)
			FI.RES.TOTL.CD
			2.04232e+09
			1.9978e+09
			1.65373e+09
			1.13136e+09
			1.35745e+09
			1.70516e+09
			2.33378e+09
			2.20487e+09
			2.73497e+09
			2.8321e+09
			3.51842e+09
			2.61656e+09
			5.35361e+09
			7.19536e+09
			6.7392e+09
			7.10646e+09
			7.5e+09
			8.21075e+09
			7.3021e+09
			6.0082e+09
			7.95905e+09
			6.92083e+09
			7.64831e+09
			5.66399e+09
			..
			Sri Lanka
			LKA
			Total reserves (includes gold, current US$)
			FI.RES.TOTL.CD
			2.04232e+09
			1.9978e+09
			1.65373e+09
			1.13136e+09
			1.35745e+09
			1.70516e+09
			2.33378e+09
			2.20487e+09
			2.73497e+09
			2.8321e+09
			3.51842e+09
			2.61656e+09
			5.35361e+09
			7.19536e+09
			6.7392e+09
			7.10646e+09
			7.5e+09
			8.21075e+09
			7.3021e+09
			6.0082e+09
			7.95905e+09
			6.92083e+09
			7.64831e+09
			5.66399e+09
			..
			Sri Lanka
			LKA
			Total reserves (includes gold, current US$)
			FI.RES.TOTL.CD
			2.04232e+09
			1.9978e+09
			1.65373e+09
			1.13136e+09
			1.35745e+09
			1.70516e+09
			2.33378e+09
			2.20487e+09
			2.73497e+09
			2.8321e+09
			3.51842e+09
			2.61656e+09
			5.35361e+09
			7.19536e+09
			6.7392e+09
			7.10646e+09
			7.5e+09
			8.21075e+09
			7.3021e+09
			6.0082e+09
			7.95905e+09
			6.92083e+09
			7.64831e+09
			5.66399e+09
			..
			Sri Lanka
			LKA
			Total reserves (includes gold, current US$)
			FI.RES.TOTL.CD
			2.04232e+09
			1.9978e+09
			1.65373e+09
			1.13136e+09
			1.35745e+09
			1.70516e+09
			2.33378e+09
			2.20487e+09
			2.73497e+09
			2.8321e+09
			3.51842e+09
			2.61656e+09
			5.35361e+09
			7.19536e+09
			6.7392e+09
			7.10646e+09
			7.5e+09
			8.21075e+09
			7.3021e+09
			6.0082e+09
			7.95905e+09
			6.92083e+09
			7.64831e+09
			5.66399e+09
			..
			Sri Lanka
			LKA
			Total reserves (includes gold, current US$)
			FI.RES.TOTL.CD
			2.04232e+09
			1.9978e+09
			1.65373e+09
			1.13136e+09
			1.35745e+09
			1.70516e+09
			2.33378e+09
			2.20487e+09
			2.73497e+09
			2.8321e+09
			3.51842e+09
			2.61656e+09
			5.35361e+09
			7.19536e+09
			6.7392e+09
			7.10646e+09
			7.5e+09
			8.21075e+09
			7.3021e+09
			6.0082e+09
			7.95905e+09
			6.92083e+09
			7.64831e+09
			5.66399e+09
			..
			Sri Lanka
			LKA
			Total reserves (includes gold, current US$)
			FI.RES.TOTL.CD
			2.04232e+09
			1.9978e+09
			1.65373e+09
			1.13136e+09
			1.35745e+09
			1.70516e+09
			2.33378e+09
			2.20487e+09
			2.73497e+09
			2.8321e+09
			3.51842e+09
			2.61656e+09
			5.35361e+09
			7.19536e+09
			6.7392e+09
			7.10646e+09
			7.5e+09
			8.21075e+09
			7.3021e+09
			6.0082e+09
			7.95905e+09
			6.92083e+09
			7.64831e+09
			5.66399e+09
			..
			Sri Lanka
			LKA
			Total reserves (includes gold, current US$)
			FI.RES.TOTL.CD
			2.04232e+09
			1.9978e+09
			1.65373e+09
			1.13136e+09
			1.35745e+09
			1.70516e+09
			2.33378e+09
			2.20487e+09
			2.73497e+09
			2.8321e+09
			3.51842e+09
			2.61656e+09
			5.35361e+09
			7.19536e+09
			6.7392e+09
			7.10646e+09
			7.5e+09
			8.21075e+09
			7.3021e+09
			6.0082e+09
			7.95905e+09
			6.92083e+09
			7.64831e+09
			5.66399e+09
			..
			Sri Lanka
			LKA
			Total reserves (includes gold, current US$)
			FI.RES.TOTL.CD
			2.04232e+09
			1.9978e+09
			1.65373e+09
			1.13136e+09
			1.35745e+09
			1.70516e+09
			2.33378e+09
			2.20487e+09
			2.73497e+09
			2.8321e+09
			3.51842e+09
			2.61656e+09
			5.35361e+09
			7.19536e+09
			6.7392e+09
			7.10646e+09
			7.5e+09
			8.21075e+09
			7.3021e+09
			6.0082e+09
			7.95905e+09
			6.92083e+09
			7.64831e+09
			5.66399e+09
			..
			Sri Lanka
			LKA
			Total reserves (includes gold, current US$)
			FI.RES.TOTL.CD
			2.04232e+09
			1.9978e+09
			1.65373e+09
			1.13136e+09
			1.35745e+09
			1.70516e+09
			2.33378e+09
			2.20487e+09
			2.73497e+09
			2.8321e+09
			3.51842e+09
			2.61656e+09
			5.35361e+09
			7.19536e+09
			6.7392e+09
			7.10646e+09
			7.5e+09
			8.21075e+09
			7.3021e+09
			6.0082e+09
			7.95905e+09
			6.92083e+09
			7.64831e+09
			5.66399e+09
			..
			Sri Lanka
			LKA
			Total reserves (includes gold, current US$)
			FI.RES.TOTL.CD
			2.04232e+09
			1.9978e+09
			1.65373e+09
			1.13136e+09
			1.35745e+09
			1.70516e+09
			2.33378e+09
			2.20487e+09
			2.73497e+09
			2.8321e+09
			3.51842e+09
			2.61656e+09
			5.35361e+09
			7.19536e+09
			6.7392e+09
			7.10646e+09
			7.5e+09
			8.21075e+09
			7.3021e+09
			6.0082e+09
			7.95905e+09
			6.92083e+09
			7.64831e+09
			5.66399e+09
			..
			Sri Lanka
			LKA
			Total reserves (includes gold, current US$)
			FI.RES.TOTL.CD
			2.04232e+09
			1.9978e+09
			1.65373e+09
			1.13136e+09
			1.35745e+09
			1.70516e+09
			2.33378e+09
			2.20487e+09
			2.73497e+09
			2.8321e+09
			3.51842e+09
			2.61656e+09
			5.35361e+09
			7.19536e+09
			6.7392e+09
			7.10646e+09
			7.5e+09
			8.21075e+09
			7.3021e+09
			6.0082e+09
			7.95905e+09
			6.92083e+09
			7.64831e+09
			5.66399e+09
			..
			Sri Lanka
			LKA
			Total reserves (includes gold, current US$)
			FI.RES.TOTL.CD
			2.04232e+09
			1.9978e+09
			1.65373e+09
			1.13136e+09
			1.35745e+09
			1.70516e+09
			2.33378e+09
			2.20487e+09
			2.73497e+09
			2.8321e+09
			3.51842e+09
			2.61656e+09
			5.35361e+09
			7.19536e+09
			6.7392e+09
			7.10646e+09
			7.5e+09
			8.21075e+09
			7.3021e+09
			6.0082e+09
			7.95905e+09
			6.92083e+09
			7.64831e+09
			5.66399e+09
			..
			Sri Lanka
			LKA
			Total reserves (includes gold, current US$)
			FI.RES.TOTL.CD
			2.04232e+09
			1.9978e+09
			1.65373e+09
			1.13136e+09
			1.35745e+09
			1.70516e+09
			2.33378e+09
			2.20487e+09
			2.73497e+09
			2.8321e+09
			3.51842e+09
			2.61656e+09
			5.35361e+09
			7.19536e+09
			6.7392e+09
			7.10646e+09
			7.5e+09
			8.21075e+09
			7.3021e+09
			6.0082e+09
			7.95905e+09
			6.92083e+09
			7.64831e+09
			5.66399e+09
			..
			Sri Lanka
			LKA
			Total reserves (includes gold, current US$)
			FI.RES.TOTL.CD
			2.04232e+09
			1.9978e+09
			1.65373e+09
			1.13136e+09
			1.35745e+09
			1.70516e+09
			2.33378e+09
			2.20487e+09
			2.73497e+09
			2.8321e+09
			3.51842e+09
			2.61656e+09
			5.35361e+09
			7.19536e+09
			6.7392e+09
			7.10646e+09
			7.5e+09
			8.21075e+09
			7.3021e+09
			6.0082e+09
			7.95905e+09
			6.92083e+09
			7.64831e+09
			5.66399e+09
			..
			Sri Lanka
			LKA
			Total reserves (includes gold, current US$)
			FI.RES.TOTL.CD
			2.04232e+09
			1.9978e+09
			1.65373e+09
			1.13136e+09
			1.35745e+09
			1.70516e+09
			2.33378e+09
			2.20487e+09
			2.73497e+09
			2.8321e+09
			3.51842e+09
			2.61656e+09
			5.35361e+09
			7.19536e+09
			6.7392e+09
			7.10646e+09
			7.5e+09
			8.21075e+09
			7.3021e+09
			6.0082e+09
			7.95905e+09
			6.92083e+09
			7.64831e+09
			5.66399e+09
			..
			Sri Lanka
			LKA
			Total reserves (includes gold, current US$)
			FI.RES.TOTL.CD
			2.04232e+09
			1.9978e+09
			1.65373e+09
			1.13136e+09
			1.35745e+09
			1.70516e+09
			2.33378e+09
			2.20487e+09
			2.73497e+09
			2.8321e+09
			3.51842e+09
			2.61656e+09
			5.35361e+09
			7.19536e+09
			6.7392e+09
			7.10646e+09
			7.5e+09
			8.21075e+09
			7.3021e+09
			6.0082e+09
			7.95905e+09
			6.92083e+09
			7.64831e+09
			5.66399e+09
			..
			Sri Lanka
			LKA
			Total reserves (includes gold, current US$)
			FI.RES.TOTL.CD
			2.04232e+09
			1.9978e+09
			1.65373e+09
			1.13136e+09
			1.35745e+09
			1.70516e+09
			2.33378e+09
			2.20487e+09
			2.73497e+09
			2.8321e+09
			3.51842e+09
			2.61656e+09
			5.35361e+09
			7.19536e+09
			6.7392e+09
			7.10646e+09
			7.5e+09
			8.21075e+09
			7.3021e+09
			6.0082e+09
			7.95905e+09
			6.92083e+09
			7.64831e+09
			5.66399e+09
			..
			Sri Lanka
			LKA
			Total reserves (includes gold, current US$)
			FI.RES.TOTL.CD
			2.04232e+09
			1.9978e+09
			1.65373e+09
			1.13136e+09
			1.35745e+09
			1.70516e+09
			2.33378e+09
			2.20487e+09
			2.73497e+09
			2.8321e+09
			3.51842e+09
			2.61656e+09
			5.35361e+09
			7.19536e+09
			6.7392e+09
			7.10646e+09
			7.5e+09
			8.21075e+09
			7.3021e+09
			6.0082e+09
			7.95905e+09
			6.92083e+09
			7.64831e+09
			5.66399e+09
			..
			Sri Lanka
			LKA
			Total reserves (includes gold, current US$)
			FI.RES.TOTL.CD
			2.04232e+09
			1.9978e+09
			1.65373e+09
			1.13136e+09
			1.35745e+09
			1.70516e+09
			2.33378e+09
			2.20487e+09
			2.73497e+09
			2.8321e+09
			3.51842e+09
			2.61656e+09
			5.35361e+09
			7.19536e+09
			6.7392e+09
			7.10646e+09
			7.5e+09
			8.21075e+09
			7.3021e+09
			6.0082e+09
			7.95905e+09
			6.92083e+09
			7.64831e+09
			5.66399e+09
			..
			Sri Lanka
			LKA
			Total reserves (includes gold, current US$)
			FI.RES.TOTL.CD
			2.04232e+09
			1.9978e+09
			1.65373e+09
			1.13136e+09
			1.35745e+09
			1.70516e+09
			2.33378e+09
			2.20487e+09
			2.73497e+09
			2.8321e+09
			3.51842e+09
			2.61656e+09
			5.35361e+09
			7.19536e+09
			6.7392e+09
			7.10646e+09
			7.5e+09
			8.21075e+09
			7.3021e+09
			6.0082e+09
			7.95905e+09
			6.92083e+09
			7.64831e+09
			5.66399e+09
			..
			Sri Lanka
			LKA
			Total reserves (includes gold, current US$)
			FI.RES.TOTL.CD
			2.04232e+09
			1.9978e+09
			1.65373e+09
			1.13136e+09
			1.35745e+09
			1.70516e+09
			2.33378e+09
			2.20487e+09
			2.73497e+09
			2.8321e+09
			3.51842e+09
			2.61656e+09
			5.35361e+09
			7.19536e+09
			6.7392e+09
			7.10646e+09
			7.5e+09
			8.21075e+09
			7.3021e+09
			6.0082e+09
			7.95905e+09
			6.92083e+09
			7.64831e+09
			5.66399e+09
			..
			Sri Lanka
			LKA
			Total reserves (includes gold, current US$)
			FI.RES.TOTL.CD
			2.04232e+09
			1.9978e+09
			1.65373e+09
			1.13136e+09
			1.35745e+09
			1.70516e+09
			2.33378e+09
			2.20487e+09
			2.73497e+09
			2.8321e+09
			3.51842e+09
			2.61656e+09
			5.35361e+09
			7.19536e+09
			6.7392e+09
			7.10646e+09
			7.5e+09
			8.21075e+09
			7.3021e+09
			6.0082e+09
			7.95905e+09
			6.92083e+09
			7.64831e+09
			5.66399e+09
			..
			Sri Lanka
			LKA
			Total reserves (includes gold, current US$)
			FI.RES.TOTL.CD
			2.04232e+09
			1.9978e+09
			1.65373e+09
			1.13136e+09
			1.35745e+09
			1.70516e+09
			2.33378e+09
			2.20487e+09
			2.73497e+09
			2.8321e+09
			3.51842e+09
			2.61656e+09
			5.35361e+09
			7.19536e+09
			6.7392e+09
			7.10646e+09
			7.5e+09
			8.21075e+09
			7.3021e+09
			6.0082e+09
			7.95905e+09
			6.92083e+09
			7.64831e+09
			5.66399e+09
			..
			Sri Lanka
			LKA
			Total reserves (includes gold, current US$)
			FI.RES.TOTL.CD
			2.04232e+09
			1.9978e+09
			1.65373e+09
			1.13136e+09
			1.35745e+09
			1.70516e+09
			2.33378e+09
			2.20487e+09
			2.73497e+09
			2.8321e+09
			3.51842e+09
			2.61656e+09
			5.35361e+09
			7.19536e+09
			6.7392e+09
			7.10646e+09
			7.5e+09
			8.21075e+09
			7.3021e+09
			6.0082e+09
			7.95905e+09
			6.92083e+09
			7.64831e+09
			5.66399e+09
			..
			Sri Lanka
			LKA
			Total reserves (includes gold, current US$)
			FI.RES.TOTL.CD
			2.04232e+09
			1.9978e+09
			1.65373e+09
			1.13136e+09
			1.35745e+09
			1.70516e+09
			2.33378e+09
			2.20487e+09
			2.73497e+09
			2.8321e+09
			3.51842e+09
			2.61656e+09
			5.35361e+09
			7.19536e+09
			6.7392e+09
			7.10646e+09
			7.5e+09
			8.21075e+09
			7.3021e+09
			6.0082e+09
			7.95905e+09
			6.92083e+09
			7.64831e+09
			5.66399e+09
			..
			Sri Lanka
			LKA
			Total reserves (includes gold, current US$)
			FI.RES.TOTL.CD
			2.04232e+09
			1.9978e+09
			1.65373e+09
			1.13136e+09
			1.35745e+09
			1.70516e+09
			2.33378e+09
			2.20487e+09
			2.73497e+09
			2.8321e+09
			3.51842e+09
			2.61656e+09
			5.35361e+09
			7.19536e+09
			6.7392e+09
			7.10646e+09
			7.5e+09
			8.21075e+09
			7.3021e+09
			6.0082e+09
			7.95905e+09
			6.92083e+09
			7.64831e+09
			5.66399e+09
			..
			Sri Lanka
			LKA
			Total reserves (includes gold, current US$)
			FI.RES.TOTL.CD
			2.04232e+09
			1.9978e+09
			1.65373e+09
			1.13136e+09
			1.35745e+09
			1.70516e+09
			2.33378e+09
			2.20487e+09
			2.73497e+09
			2.8321e+09
			3.51842e+09
			2.61656e+09
			5.35361e+09
			7.19536e+09
			6.7392e+09
			7.10646e+09
			7.5e+09
			8.21075e+09
			7.3021e+09
			6.0082e+09
			7.95905e+09
			6.92083e+09
			7.64831e+09
			5.66399e+09
			..
			Sri Lanka
			LKA
			Total reserves (includes gold, current US$)
			FI.RES.TOTL.CD
			2.04232e+09
			1.9978e+09
			1.65373e+09
			1.13136e+09
			1.35745e+09
			1.70516e+09
			2.33378e+09
			2.20487e+09
			2.73497e+09
			2.8321e+09
			3.51842e+09
			2.61656e+09
			5.35361e+09
			7.19536e+09
			6.7392e+09
			7.10646e+09
			7.5e+09
			8.21075e+09
			7.3021e+09
			6.0082e+09
			7.95905e+09
			6.92083e+09
			7.64831e+09
			5.66399e+09
			..
			Sri Lanka
			LKA
			Total reserves (includes gold, current US$)
			FI.RES.TOTL.CD
			2.04232e+09
			1.9978e+09
			1.65373e+09
			1.13136e+09
			1.35745e+09
			1.70516e+09
			2.33378e+09
			2.20487e+09
			2.73497e+09
			2.8321e+09
			3.51842e+09
			2.61656e+09
			5.35361e+09
			7.19536e+09
			6.7392e+09
			7.10646e+09
			7.5e+09
			8.21075e+09
			7.3021e+09
			6.0082e+09
			7.95905e+09
			6.92083e+09
			7.64831e+09
			5.66399e+09
			..
			Sri Lanka
			LKA
			Total reserves (includes gold, current US$)
			FI.RES.TOTL.CD
			2.04232e+09
			1.9978e+09
			1.65373e+09
			1.13136e+09
			1.35745e+09
			1.70516e+09
			2.33378e+09
			2.20487e+09
			2.73497e+09
			2.8321e+09
			3.51842e+09
			2.61656e+09
			5.35361e+09
			7.19536e+09
			6.7392e+09
			7.10646e+09
			7.5e+09
			8.21075e+09
			7.3021e+09
			6.0082e+09
			7.95905e+09
			6.92083e+09
			7.64831e+09
			5.66399e+09
			..
			Sri Lanka
			LKA
			Total reserves (includes gold, current US$)
			FI.RES.TOTL.CD
			2.04232e+09
			1.9978e+09
			1.65373e+09
			1.13136e+09
			1.35745e+09
			1.70516e+09
			2.33378e+09
			2.20487e+09
			2.73497e+09
			2.8321e+09
			3.51842e+09
			2.61656e+09
			5.35361e+09
			7.19536e+09
			6.7392e+09
			7.10646e+09
			7.5e+09
			8.21075e+09
			7.3021e+09
			6.0082e+09
			7.95905e+09
			6.92083e+09
			7.64831e+09
			5.66399e+09
			..
			Sri Lanka
			LKA
			Total reserves (includes gold, current US$)
			FI.RES.TOTL.CD
			2.04232e+09
			1.9978e+09
			1.65373e+09
			1.13136e+09
			1.35745e+09
			1.70516e+09
			2.33378e+09
			2.20487e+09
			2.73497e+09
			2.8321e+09
			3.51842e+09
			2.61656e+09
			5.35361e+09
			7.19536e+09
			6.7392e+09
			7.10646e+09
			7.5e+09
			8.21075e+09
			7.3021e+09
			6.0082e+09
			7.95905e+09
			6.92083e+09
			7.64831e+09
			5.66399e+09
			..
			Sri Lanka
			LKA
			Total reserves (includes gold, current US$)
			FI.RES.TOTL.CD
			2.04232e+09
			1.9978e+09
			1.65373e+09
			1.13136e+09
			1.35745e+09
			1.70516e+09
			2.33378e+09
			2.20487e+09
			2.73497e+09
			2.8321e+09
			3.51842e+09
			2.61656e+09
			5.35361e+09
			7.19536e+09
			6.7392e+09
			7.10646e+09
			7.5e+09
			8.21075e+09
			7.3021e+09
			6.0082e+09
			7.95905e+09
			6.92083e+09
			7.64831e+09
			5.66399e+09
			..
			Sri Lanka
			LKA
			Total reserves (includes gold, current US$)
			FI.RES.TOTL.CD
			2.04232e+09
			1.9978e+09
			1.65373e+09
			1.13136e+09
			1.35745e+09
			1.70516e+09
			2.33378e+09
			2.20487e+09
			2.73497e+09
			2.8321e+09
			3.51842e+09
			2.61656e+09
			5.35361e+09
			7.19536e+09
			6.7392e+09
			7.10646e+09
			7.5e+09
			8.21075e+09
			7.3021e+09
			6.0082e+09
			7.95905e+09
			6.92083e+09
			7.64831e+09
			5.66399e+09
			..
			Sri Lanka
			LKA
			Total reserves (includes gold, current US$)
			FI.RES.TOTL.CD
			2.04232e+09
			1.9978e+09
			1.65373e+09
			1.13136e+09
			1.35745e+09
			1.70516e+09
			2.33378e+09
			2.20487e+09
			2.73497e+09
			2.8321e+09
			3.51842e+09
			2.61656e+09
			5.35361e+09
			7.19536e+09
			6.7392e+09
			7.10646e+09
			7.5e+09
			8.21075e+09
			7.3021e+09
			6.0082e+09
			7.95905e+09
			6.92083e+09
			7.64831e+09
			5.66399e+09
			..
			Sri Lanka
			LKA
			Total reserves (includes gold, current US$)
			FI.RES.TOTL.CD
			2.04232e+09
			1.9978e+09
			1.65373e+09
			1.13136e+09
			1.35745e+09
			1.70516e+09
			2.33378e+09
			2.20487e+09
			2.73497e+09
			2.8321e+09
			3.51842e+09
			2.61656e+09
			5.35361e+09
			7.19536e+09
			6.7392e+09
			7.10646e+09
			7.5e+09
			8.21075e+09
			7.3021e+09
			6.0082e+09
			7.95905e+09
			6.92083e+09
			7.64831e+09
			5.66399e+09
			..
			Sri Lanka
			LKA
			Total reserves (includes gold, current US$)
			FI.RES.TOTL.CD
			2.04232e+09
			1.9978e+09
			1.65373e+09
			1.13136e+09
			1.35745e+09
			1.70516e+09
			2.33378e+09
			2.20487e+09
			2.73497e+09
			2.8321e+09
			3.51842e+09
			2.61656e+09
			5.35361e+09
			7.19536e+09
			6.7392e+09
			7.10646e+09
			7.5e+09
			8.21075e+09
			7.3021e+09
			6.0082e+09
			7.95905e+09
			6.92083e+09
			7.64831e+09
			5.66399e+09
			..
			Sri Lanka
			LKA
			Total reserves (includes gold, current US$)
			FI.RES.TOTL.CD
			2.04232e+09
			1.9978e+09
			1.65373e+09
			1.13136e+09
			1.35745e+09
			1.70516e+09
			2.33378e+09
			2.20487e+09
			2.73497e+09
			2.8321e+09
			3.51842e+09
			2.61656e+09
			5.35361e+09
			7.19536e+09
			6.7392e+09
			7.10646e+09
			7.5e+09
			8.21075e+09
			7.3021e+09
			6.0082e+09
			7.95905e+09
			6.92083e+09
			7.64831e+09
			5.66399e+09
			..
			Sri Lanka
			LKA
			Total reserves (includes gold, current US$)
			FI.RES.TOTL.CD
			2.04232e+09
			1.9978e+09
			1.65373e+09
			1.13136e+09
			1.35745e+09
			1.70516e+09
			2.33378e+09
			2.20487e+09
			2.73497e+09
			2.8321e+09
			3.51842e+09
			2.61656e+09
			5.35361e+09
			7.19536e+09
			6.7392e+09
			7.10646e+09
			7.5e+09
			8.21075e+09
			7.3021e+09
			6.0082e+09
			7.95905e+09
			6.92083e+09
			7.64831e+09
			5.66399e+09
			..
			Sri Lanka
			LKA
			Total reserves (includes gold, current US$)
			FI.RES.TOTL.CD
			2.04232e+09
			1.9978e+09
			1.65373e+09
			1.13136e+09
			1.35745e+09
			1.70516e+09
			2.33378e+09
			2.20487e+09
			2.73497e+09
			2.8321e+09
			3.51842e+09
			2.61656e+09
			5.35361e+09
			7.19536e+09
			6.7392e+09
			7.10646e+09
			7.5e+09
			8.21075e+09
			7.3021e+09
			6.0082e+09
			7.95905e+09
			6.92083e+09
			7.64831e+09
			5.66399e+09
			..
			Sri Lanka
			LKA
			Total reserves (includes gold, current US$)
			FI.RES.TOTL.CD
			2.04232e+09
			1.9978e+09
			1.65373e+09
			1.13136e+09
			1.35745e+09
			1.70516e+09
			2.33378e+09
			2.20487e+09
			2.73497e+09
			2.8321e+09
			3.51842e+09
			2.61656e+09
			5.35361e+09
			7.19536e+09
			6.7392e+09
			7.10646e+09
			7.5e+09
			8.21075e+09
			7.3021e+09
			6.0082e+09
			7.95905e+09
			6.92083e+09
			7.64831e+09
			5.66399e+09
			..
			Sri Lanka
			LKA
			Total reserves (includes gold, current US$)
			FI.RES.TOTL.CD
			2.04232e+09
			1.9978e+09
			1.65373e+09
			1.13136e+09
			1.35745e+09
			1.70516e+09
			2.33378e+09
			2.20487e+09
			2.73497e+09
			2.8321e+09
			3.51842e+09
			2.61656e+09
			5.35361e+09
			7.19536e+09
			6.7392e+09
			7.10646e+09
			7.5e+09
			8.21075e+09
			7.3021e+09
			6.0082e+09
			7.95905e+09
			6.92083e+09
			7.64831e+09
			5.66399e+09
			..
			Sri Lanka
			LKA
			Total reserves (includes gold, current US$)
			FI.RES.TOTL.CD
			2.04232e+09
			1.9978e+09
			1.65373e+09
			1.13136e+09
			1.35745e+09
			1.70516e+09
			2.33378e+09
			2.20487e+09
			2.73497e+09
			2.8321e+09
			3.51842e+09
			2.61656e+09
			5.35361e+09
			7.19536e+09
			6.7392e+09
			7.10646e+09
			7.5e+09
			8.21075e+09
			7.3021e+09
			6.0082e+09
			7.95905e+09
			6.92083e+09
			7.64831e+09
			5.66399e+09
			..
			Sri Lanka
			LKA
			Total reserves (includes gold, current US$)
			FI.RES.TOTL.CD
			2.04232e+09
			1.9978e+09
			1.65373e+09
			1.13136e+09
			1.35745e+09
			1.70516e+09
			2.33378e+09
			2.20487e+09
			2.73497e+09
			2.8321e+09
			3.51842e+09
			2.61656e+09
			5.35361e+09
			7.19536e+09
			6.7392e+09
			7.10646e+09
			7.5e+09
			8.21075e+09
			7.3021e+09
			6.0082e+09
			7.95905e+09
			6.92083e+09
			7.64831e+09
			5.66399e+09
			..
			Sri Lanka
			LKA
			Total reserves (includes gold, current US$)
			FI.RES.TOTL.CD
			2.04232e+09
			1.9978e+09
			1.65373e+09
			1.13136e+09
			1.35745e+09
			1.70516e+09
			2.33378e+09
			2.20487e+09
			2.73497e+09
			2.8321e+09
			3.51842e+09
			2.61656e+09
			5.35361e+09
			7.19536e+09
			6.7392e+09
			7.10646e+09
			7.5e+09
			8.21075e+09
			7.3021e+09
			6.0082e+09
			7.95905e+09
			6.92083e+09
			7.64831e+09
			5.66399e+09
			..
			Sri Lanka
			LKA
			Total reserves (includes gold, current US$)
			FI.RES.TOTL.CD
			2.04232e+09
			1.9978e+09
			1.65373e+09
			1.13136e+09
			1.35745e+09
			1.70516e+09
			2.33378e+09
			2.20487e+09
			2.73497e+09
			2.8321e+09
			3.51842e+09
			2.61656e+09
			5.35361e+09
			7.19536e+09
			6.7392e+09
			7.10646e+09
			7.5e+09
			8.21075e+09
			7.3021e+09
			6.0082e+09
			7.95905e+09
			6.92083e+09
			7.64831e+09
			5.66399e+09
			..
			Sri Lanka
			LKA
			Total reserves (includes gold, current US$)
			FI.RES.TOTL.CD
			2.04232e+09
			1.9978e+09
			1.65373e+09
			1.13136e+09
			1.35745e+09
			1.70516e+09
			2.33378e+09
			2.20487e+09
			2.73497e+09
			2.8321e+09
			3.51842e+09
			2.61656e+09
			5.35361e+09
			7.19536e+09
			6.7392e+09
			7.10646e+09
			7.5e+09
			8.21075e+09
			7.3021e+09
			6.0082e+09
			7.95905e+09
			6.92083e+09
			7.64831e+09
			5.66399e+09
			..
			Sri Lanka
			LKA
			Total reserves (includes gold, current US$)
			FI.RES.TOTL.CD
			2.04232e+09
			1.9978e+09
			1.65373e+09
			1.13136e+09
			1.35745e+09
			1.70516e+09
			2.33378e+09
			2.20487e+09
			2.73497e+09
			2.8321e+09
			3.51842e+09
			2.61656e+09
			5.35361e+09
			7.19536e+09
			6.7392e+09
			7.10646e+09
			7.5e+09
			8.21075e+09
			7.3021e+09
			6.0082e+09
			7.95905e+09
			6.92083e+09
			7.64831e+09
			5.66399e+09
			..
			Sri Lanka
			LKA
			Total reserves (includes gold, current US$)
			FI.RES.TOTL.CD
			2.04232e+09
			1.9978e+09
			1.65373e+09
			1.13136e+09
			1.35745e+09
			1.70516e+09
			2.33378e+09
			2.20487e+09
			2.73497e+09
			2.8321e+09
			3.51842e+09
			2.61656e+09
			5.35361e+09
			7.19536e+09
			6.7392e+09
			7.10646e+09
			7.5e+09
			8.21075e+09
			7.3021e+09
			6.0082e+09
			7.95905e+09
			6.92083e+09
			7.64831e+09
			5.66399e+09
			..
			Sri Lanka
			LKA
			Total reserves (includes gold, current US$)
			FI.RES.TOTL.CD
			2.04232e+09
			1.9978e+09
			1.65373e+09
			1.13136e+09
			1.35745e+09
			1.70516e+09
			2.33378e+09
			2.20487e+09
			2.73497e+09
			2.8321e+09
			3.51842e+09
			2.61656e+09
			5.35361e+09
			7.19536e+09
			6.7392e+09
			7.10646e+09
			7.5e+09
			8.21075e+09
			7.3021e+09
			6.0082e+09
			7.95905e+09
			6.92083e+09
			7.64831e+09
			5.66399e+09
			..
			Sri Lanka
			LKA
			Total reserves (includes gold, current US$)
			FI.RES.TOTL.CD
			2.04232e+09
			1.9978e+09
			1.65373e+09
			1.13136e+09
			1.35745e+09
			1.70516e+09
			2.33378e+09
			2.20487e+09
			2.73497e+09
			2.8321e+09
			3.51842e+09
			2.61656e+09
			5.35361e+09
			7.19536e+09
			6.7392e+09
			7.10646e+09
			7.5e+09
			8.21075e+09
			7.3021e+09
			6.0082e+09
			7.95905e+09
			6.92083e+09
			7.64831e+09
			5.66399e+09
			..
			Sri Lanka
			LKA
			Total reserves (includes gold, current US$)
			FI.RES.TOTL.CD
			2.04232e+09
			1.9978e+09
			1.65373e+09
			1.13136e+09
			1.35745e+09
			1.70516e+09
			2.33378e+09
			2.20487e+09
			2.73497e+09
			2.8321e+09
			3.51842e+09
			2.61656e+09
			5.35361e+09
			7.19536e+09
			6.7392e+09
			7.10646e+09
			7.5e+09
			8.21075e+09
			7.3021e+09
			6.0082e+09
			7.95905e+09
			6.92083e+09
			7.64831e+09
			5.66399e+09
			..
			Sri Lanka
			LKA
			Total reserves (includes gold, current US$)
			FI.RES.TOTL.CD
			2.04232e+09
			1.9978e+09
			1.65373e+09
			1.13136e+09
			1.35745e+09
			1.70516e+09
			2.33378e+09
			2.20487e+09
			2.73497e+09
			2.8321e+09
			3.51842e+09
			2.61656e+09
			5.35361e+09
			7.19536e+09
			6.7392e+09
			7.10646e+09
			7.5e+09
			8.21075e+09
			7.3021e+09
			6.0082e+09
			7.95905e+09
			6.92083e+09
			7.64831e+09
			5.66399e+09
			..
			Sri Lanka
			LKA
			Total reserves (includes gold, current US$)
			FI.RES.TOTL.CD
			2.04232e+09
			1.9978e+09
			1.65373e+09
			1.13136e+09
			1.35745e+09
			1.70516e+09
			2.33378e+09
			2.20487e+09
			2.73497e+09
			2.8321e+09
			3.51842e+09
			2.61656e+09
			5.35361e+09
			7.19536e+09
			6.7392e+09
			7.10646e+09
			7.5e+09
			8.21075e+09
			7.3021e+09
			6.0082e+09
			7.95905e+09
			6.92083e+09
			7.64831e+09
			5.66399e+09
			..
			Sri Lanka
			LKA
			Total reserves (includes gold, current US$)
			FI.RES.TOTL.CD
			2.04232e+09
			1.9978e+09
			1.65373e+09
			1.13136e+09
			1.35745e+09
			1.70516e+09
			2.33378e+09
			2.20487e+09
			2.73497e+09
			2.8321e+09
			3.51842e+09
			2.61656e+09
			5.35361e+09
			7.19536e+09
			6.7392e+09
			7.10646e+09
			7.5e+09
			8.21075e+09
			7.3021e+09
			6.0082e+09
			7.95905e+09
			6.92083e+09
			7.64831e+09
			5.66399e+09
			..
			Sri Lanka
			LKA
			Total reserves (includes gold, current US$)
			FI.RES.TOTL.CD
			2.04232e+09
			1.9978e+09
			1.65373e+09
			1.13136e+09
			1.35745e+09
			1.70516e+09
			2.33378e+09
			2.20487e+09
			2.73497e+09
			2.8321e+09
			3.51842e+09
			2.61656e+09
			5.35361e+09
			7.19536e+09
			6.7392e+09
			7.10646e+09
			7.5e+09
			8.21075e+09
			7.3021e+09
			6.0082e+09
			7.95905e+09
			6.92083e+09
			7.64831e+09
			5.66399e+09
			..
			Sri Lanka
			LKA
			Total reserves (includes gold, current US$)
			FI.RES.TOTL.CD
			2.04232e+09
			1.9978e+09
			1.65373e+09
			1.13136e+09
			1.35745e+09
			1.70516e+09
			2.33378e+09
			2.20487e+09
			2.73497e+09
			2.8321e+09
			3.51842e+09
			2.61656e+09
			5.35361e+09
			7.19536e+09
			6.7392e+09
			7.10646e+09
			7.5e+09
			8.21075e+09
			7.3021e+09
			6.0082e+09
			7.95905e+09
			6.92083e+09
			7.64831e+09
			5.66399e+09
			..
			Sri Lanka
			LKA
			Total reserves (includes gold, current US$)
			FI.RES.TOTL.CD
			2.04232e+09
			1.9978e+09
			1.65373e+09
			1.13136e+09
			1.35745e+09
			1.70516e+09
			2.33378e+09
			2.20487e+09
			2.73497e+09
			2.8321e+09
			3.51842e+09
			2.61656e+09
			5.35361e+09
			7.19536e+09
			6.7392e+09
			7.10646e+09
			7.5e+09
			8.21075e+09
			7.3021e+09
			6.0082e+09
			7.95905e+09
			6.92083e+09
			7.64831e+09
			5.66399e+09
			..
			Sri Lanka
			LKA
			Total reserves (includes gold, current US$)
			FI.RES.TOTL.CD
			2.04232e+09
			1.9978e+09
			1.65373e+09
			1.13136e+09
			1.35745e+09
			1.70516e+09
			2.33378e+09
			2.20487e+09
			2.73497e+09
			2.8321e+09
			3.51842e+09
			2.61656e+09
			5.35361e+09
			7.19536e+09
			6.7392e+09
			7.10646e+09
			7.5e+09
			8.21075e+09
			7.3021e+09
			6.0082e+09
			7.95905e+09
			6.92083e+09
			7.64831e+09
			5.66399e+09
			..
			Sri Lanka
			LKA
			Total reserves (includes gold, current US$)
			FI.RES.TOTL.CD
			2.04232e+09
			1.9978e+09
			1.65373e+09
			1.13136e+09
			1.35745e+09
			1.70516e+09
			2.33378e+09
			2.20487e+09
			2.73497e+09
			2.8321e+09
			3.51842e+09
			2.61656e+09
			5.35361e+09
			7.19536e+09
			6.7392e+09
			7.10646e+09
			7.5e+09
			8.21075e+09
			7.3021e+09
			6.0082e+09
			7.95905e+09
			6.92083e+09
			7.64831e+09
			5.66399e+09
			..
			Sri Lanka
			LKA
			Total reserves (includes gold, current US$)
			FI.RES.TOTL.CD
			2.04232e+09
			1.9978e+09
			1.65373e+09
			1.13136e+09
			1.35745e+09
			1.70516e+09
			2.33378e+09
			2.20487e+09
			2.73497e+09
			2.8321e+09
			3.51842e+09
			2.61656e+09
			5.35361e+09
			7.19536e+09
			6.7392e+09
			7.10646e+09
			7.5e+09
			8.21075e+09
			7.3021e+09
			6.0082e+09
			7.95905e+09
			6.92083e+09
			7.64831e+09
			5.66399e+09
			..
